# Supplementary material for: Relating past and present diet to phenotypic and transcriptomic variation in the fruit fly
Source: BMC Genomics. 2017 Aug 22;18:640. doi: 10.1186/s12864-017-3968-z (PMC5568309; doi:10.1186/s12864-017-3968-z)
Supplement: Supplementary file 5 — Tabbed excel file of hypergeometric tests of overlaps in probe composition between male and female clusters (Tabs 1 to 4) and for overlap in cluster probe composition with tissue-specific probe lists mined from FlyAtlas (Tabs 5 to 12). (XLSX 84 kb) [file 12864_2017_3968_MOESM5_ESM.xlsx]

## Sheet: 1. Overlap_M&F_L
# of Genes in Female List	# of genes in Male List	Overlap	Odds ratio	P value	FemaleList	MaleList	FDR	Bonf
93	324	1	0.617626	0.802783	1	1	1	1
93	83	0	0	1	1	2	1	1
93	165	1	1.22692	0.560982	1	3	1	1
93	95	0	0	1	1	4	1	1
93	416	2	0.969477	0.614129	1	5	1	1
93	115	0	0	1	1	6	1	1
93	148	0	0	1	1	7	1	1
93	156	0	0	1	1	8	1	1
93	232	1	0.867924	0.686382	1	9	1	1
93	204	2	2.00984	0.268237	1	10	1	1
93	61	0	0	1	1	11	1	1
83	324	0	0	1	2	1	1	1
83	83	0	0	1	2	2	1	1
83	165	0	0	1	2	3	1	1
83	95	1	2.4119	0.344331	2	4	1	1
83	416	1	0.536921	0.845018	2	5	1	1
83	115	0	0	1	2	6	1	1
83	148	0	0	1	2	7	1	1
83	156	4	6.17219	0.00507377	2	8	0.074392	0.223246
83	232	1	0.974291	0.644637	2	9	1	1
83	204	0	0	1	2	10	1	1
83	61	0	0	1	2	11	1	1
76	324	0	0	1	3	1	1	1
76	83	0	0	1	3	2	1	1
76	165	0	0	1	3	3	1	1
76	95	3	8.30589	0.00676291	3	4	0.074392	0.297568
76	416	0	0	1	3	5	1	1
76	115	0	0	1	3	6	1	1
76	148	1	1.68211	0.452762	3	7	1	1
76	156	4	6.77427	0.0037042	3	8	0.074392	0.162985
76	232	7	8.32405	4.26683e-05	3	9	0.0018774	0.0018774
76	204	3	3.78038	0.0499235	3	10	0.439327	1
76	61	1	4.13999	0.219563	3	11	1	1
69	324	0	0	1	4	1	1	1
69	83	1	3.33852	0.263881	4	2	1	1
69	165	0	0	1	4	3	1	1
69	95	0	0	1	4	4	1	1
69	416	2	1.31846	0.454221	4	5	1	1
69	115	0	0	1	4	6	1	1
69	148	0	0	1	4	7	1	1
69	156	0	0	1	4	8	1	1
69	232	1	1.17576	0.576744	4	9	1	1
69	204	2	2.73321	0.172683	4	10	1	1
69	61	0	0	1	4	11	1	1

## Sheet: 2. Overlap_M&F_LA
# of Genes in Female List	# of genes in Male List	Overlap	Odds ratio	P value	FemaleList	MaleList	FDR	Bonf
116	20	1	8.52675	0.116668	1	1	0.70001	1
116	32	0	0	1	1	2	1	1
116	21	0	0	1	1	3	1	1
116	20	1	8.52675	0.116668	1	4	0.70001	1
116	27	0	0	1	1	5	1	1
116	20	0	0	1	1	6	1	1
406	20	3	8.03148	0.00871298	2	1	0.156834	0.156834
406	32	0	0	1	2	2	1	1
406	21	0	0	1	2	3	1	1
406	20	1	2.38367	0.354416	2	4	1	1
406	27	0	0	1	2	5	1	1
406	20	0	0	1	2	6	1	1
248	20	0	0	1	3	1	1	1
248	32	0	0	1	3	2	1	1
248	21	0	0	1	3	3	1	1
248	20	1	3.94189	0.233686	3	4	1	1
248	27	0	0	1	3	5	1	1
248	20	0	0	1	3	6	1	1

## Sheet: 3. Overlap_M&F_LT
# of Genes in Female List	# of genes in Male List	Overlap	Odds ratio	P value	FemaleList	MaleList	FDR	Bonf
35	72	0	0	1	1	1	1	1
35	37	0	0	1	1	2	1	1
35	53	0	0	1	1	3	1	1
35	78	0	0	1	1	4	1	1
38	72	0	0	1	2	1	1	1
38	37	0	0	1	2	2	1	1
38	53	0	0	1	2	3	1	1
38	78	0	0	1	2	4	1	1
15	72	0	0	1	3	1	1	1
15	37	0	0	1	3	2	1	1
15	53	1	25.6748	0.0415452	3	3	0.830903	0.830903
15	78	0	0	1	3	4	1	1
43	72	0	0	1	4	1	1	1
43	37	0	0	1	4	2	1	1
43	53	1	8.54709	0.114614	4	3	1	1
43	78	0	0	1	4	4	1	1
39	72	0	0	1	5	1	1	1
39	37	0	0	1	5	2	1	1
39	53	0	0	1	5	3	1	1
39	78	1	6.37305	0.150051	5	4	1	1

## Sheet: 4. Overlap_M&F_LTA
# of Genes in Female List	# of genes in Male List	Overlap	Odds ratio	P value	FemaleList	MaleList	FDR	Bonf
132	66	0	0	1	1	1	1	1
132	34	0	0	1	1	2	1	1
132	48	1	3.01894	0.287658	1	3	1	1
132	36	0	0	1	1	4	1	1
132	52	0	0	1	1	5	1	1
132	52	0	0	1	1	6	1	1
75	66	0	0	1	2	1	1	1
75	34	1	7.63919	0.12738	2	2	1	1
75	48	0	0	1	2	3	1	1
75	36	1	7.20268	0.134352	2	4	1	1
75	52	0	0	1	2	5	1	1
75	52	0	0	1	2	6	1	1
57	66	0	0	1	3	1	1	1
57	34	0	0	1	3	2	1	1
57	48	0	0	1	3	3	1	1
57	36	0	0	1	3	4	1	1
57	52	1	6.53203	0.146471	3	5	1	1
57	52	0	0	1	3	6	1	1
50	66	0	0	1	4	1	1	1
50	34	0	0	1	4	2	1	1
50	48	0	0	1	4	3	1	1
50	36	0	0	1	4	4	1	1
50	52	0	0	1	4	5	1	1
50	52	0	0	1	4	6	1	1
150	66	1	1.91566	0.411694	5	1	1	1
150	34	1	3.77948	0.238951	5	2	1	1
150	48	0	0	1	5	3	1	1
150	36	0	0	1	5	4	1	1
150	52	0	0	1	5	5	1	1
150	52	0	0	1	5	6	1	1

## Sheet: 5. Overlap_Tiss_ML
	GeneList	variable	# of genes affected by Larval diet	# of Tissue Specific Genes	Odds ratio	Overlap	P value	FDR	Bonf
1	1	Brain	324	175	0	0	1	1	1
2	1	Head	324	75	0	0	1	1	1
3	1	Crop	324	79	0	0	1	1	1
4	1	Midgut	324	116	0	0	1	1	1
5	1	Hindgut	324	63	0	0	1	1	1
6	1	Tubule	324	18	0	0	1	1	1
7	1	Testis	324	1002	7.89263	94	1.00996e-43	2.38062e-42	1.66643e-41
8	1	ACC	324	133	0	0	1	1	1
9	1	TAG	324	55	0	0	1	1	1
10	1	Salivary.Gland	324	93	0	0	1	1	1
11	1	Adult.Fat.Body	324	125	0	0	1	1	1
12	1	Eye	324	142	0	0	1	1	1
13	1	Heart	324	112	0	0	1	1	1
14	1	X1000Highest	324	1000	32.6374	194	3.98157e-165	3.2848e-163	6.56959e-163
15	1	X1000Dif	324	1000	16.8956	146	2.29011e-99	7.55738e-98	3.77869e-97
16	10	Brain	204	175	0	0	1	1	1
17	10	Head	204	75	0	0	1	1	1
18	10	Crop	204	79	0	0	1	1	1
19	10	Midgut	204	116	0	0	1	1	1
20	10	Hindgut	204	63	0	0	1	1	1
21	10	Tubule	204	18	0	0	1	1	1
22	10	Testis	204	1002	0	0	1	1	1
23	10	ACC	204	133	0.687912	1	0.76745	1	1
24	10	TAG	204	55	0	0	1	1	1
25	10	Salivary.Gland	204	93	0	0	1	1	1
26	10	Adult.Fat.Body	204	125	0	0	1	1	1
27	10	Eye	204	142	0.64369	1	0.789388	1	1
28	10	Heart	204	112	0	0	1	1	1
29	10	X1000Highest	204	1000	0.174287	2	0.999833	1	1
30	10	X1000Dif	204	1000	0	0	1	1	1
31	11	Brain	61	175	1.77521	1	0.435799	1	1
32	11	Head	61	75	0	0	1	1	1
33	11	Crop	61	79	0	0	1	1	1
34	11	Midgut	61	116	0	0	1	1	1
35	11	Hindgut	61	63	0	0	1	1	1
36	11	Tubule	61	18	0	0	1	1	1
37	11	Testis	61	1002	0.294833	1	0.964993	1	1
38	11	ACC	61	133	0	0	1	1	1
39	11	TAG	61	55	0	0	1	1	1
40	11	Salivary.Gland	61	93	0	0	1	1	1
41	11	Adult.Fat.Body	61	125	0	0	1	1	1
42	11	Eye	61	142	0	0	1	1	1
43	11	Heart	61	112	0	0	1	1	1
44	11	X1000Highest	61	1000	1.5894	5	0.224312	1	1
45	11	X1000Dif	61	1000	0	0	1	1	1
46	2	Brain	83	175	0	0	1	1	1
47	2	Head	83	75	0	0	1	1	1
48	2	Crop	83	79	0	0	1	1	1
49	2	Midgut	83	116	1.96925	1	0.402915	1	1
50	2	Hindgut	83	63	0	0	1	1	1
51	2	Tubule	83	18	13.3791	1	0.0767102	1	1
52	2	Testis	83	1002	0.436705	2	0.940574	1	1
53	2	ACC	83	133	0	0	1	1	1
54	2	TAG	83	55	0	0	1	1	1
55	2	Salivary.Gland	83	93	0	0	1	1	1
56	2	Adult.Fat.Body	83	125	0	0	1	1	1
57	2	Eye	83	142	0	0	1	1	1
58	2	Heart	83	112	2.04065	1	0.39217	1	1
59	2	X1000Highest	83	1000	0.21592	1	0.989481	1	1
60	2	X1000Dif	83	1000	0.43763	2	0.940119	1	1
61	3	Brain	165	175	0	0	1	1	1
62	3	Head	165	75	0	0	1	1	1
63	3	Crop	165	79	0	0	1	1	1
64	3	Midgut	165	116	0	0	1	1	1
65	3	Hindgut	165	63	0	0	1	1	1
66	3	Tubule	165	18	0	0	1	1	1
67	3	Testis	165	1002	11.3074	62	1.88263e-36	3.88293e-35	3.10635e-34
68	3	ACC	165	133	0	0	1	1	1
69	3	TAG	165	55	0	0	1	1	1
70	3	Salivary.Gland	165	93	0	0	1	1	1
71	3	Adult.Fat.Body	165	125	0	0	1	1	1
72	3	Eye	165	142	0	0	1	1	1
73	3	Heart	165	112	0	0	1	1	1
74	3	X1000Highest	165	1000	2.19717	18	0.00309415	0.0567261	0.510535
75	3	X1000Dif	165	1000	23.32	90	1.76142e-70	4.84392e-69	2.90635e-68
76	4	Brain	95	175	1.13107	1	0.590235	1	1
77	4	Head	95	75	0	0	1	1	1
78	4	Crop	95	79	0	0	1	1	1
79	4	Midgut	95	116	0	0	1	1	1
80	4	Hindgut	95	63	0	0	1	1	1
81	4	Tubule	95	18	0	0	1	1	1
82	4	Testis	95	1002	0.187831	1	0.994622	1	1
83	4	ACC	95	133	1.49428	1	0.492005	1	1
84	4	TAG	95	55	0	0	1	1	1
85	4	Salivary.Gland	95	93	2.14863	1	0.376921	1	1
86	4	Adult.Fat.Body	95	125	0	0	1	1	1
87	4	Eye	95	142	0	0	1	1	1
88	4	Heart	95	112	0	0	1	1	1
89	4	X1000Highest	95	1000	0.188229	1	0.994564	1	1
90	4	X1000Dif	95	1000	0	0	1	1	1
91	5	Brain	416	175	0	0	1	1	1
92	5	Head	416	75	0	0	1	1	1
93	5	Crop	416	79	0	0	1	1	1
94	5	Midgut	416	116	0	0	1	1	1
95	5	Hindgut	416	63	0	0	1	1	1
96	5	Tubule	416	18	0	0	1	1	1
97	5	Testis	416	1002	13.5964	164	1.52307e-100	6.28264e-99	2.51306e-98
98	5	ACC	416	133	0	0	1	1	1
99	5	TAG	416	55	0	0	1	1	1
100	5	Salivary.Gland	416	93	0	0	1	1	1
101	5	Adult.Fat.Body	416	125	0	0	1	1	1
102	5	Eye	416	142	0	0	1	1	1
103	5	Heart	416	112	0	0	1	1	1
104	5	X1000Highest	416	1000	44.0527	269	2.41419e-246	3.98341e-244	3.98341e-244
105	5	X1000Dif	416	1000	19.6504	197	8.85386e-141	4.86962e-139	1.46089e-138
106	6	Brain	115	175	0	0	1	1	1
107	6	Head	115	75	0	0	1	1	1
108	6	Crop	115	79	0	0	1	1	1
109	6	Midgut	115	116	1.41405	1	0.510873	1	1
110	6	Hindgut	115	63	0	0	1	1	1
111	6	Tubule	115	18	9.61094	1	0.104773	1	1
112	6	Testis	115	1002	0	0	1	1	1
113	6	ACC	115	133	0	0	1	1	1
114	6	TAG	115	55	0	0	1	1	1
115	6	Salivary.Gland	115	93	0	0	1	1	1
116	6	Adult.Fat.Body	115	125	0	0	1	1	1
117	6	Eye	115	142	0	0	1	1	1
118	6	Heart	115	112	0	0	1	1	1
119	6	X1000Highest	115	1000	0	0	1	1	1
120	6	X1000Dif	115	1000	0	0	1	1	1
121	7	Brain	148	175	0	0	1	1	1
122	7	Head	148	75	0	0	1	1	1
123	7	Crop	148	79	0	0	1	1	1
124	7	Midgut	148	116	0	0	1	1	1
125	7	Hindgut	148	63	0	0	1	1	1
126	7	Tubule	148	18	0	0	1	1	1
127	7	Testis	148	1002	0	0	1	1	1
128	7	ACC	148	133	0	0	1	1	1
129	7	TAG	148	55	0	0	1	1	1
130	7	Salivary.Gland	148	93	0	0	1	1	1
131	7	Adult.Fat.Body	148	125	0	0	1	1	1
132	7	Eye	148	142	1.80815	2	0.30851	1	1
133	7	Heart	148	112	0	0	1	1	1
134	7	X1000Highest	148	1000	0	0	1	1	1
135	7	X1000Dif	148	1000	0	0	1	1	1
136	8	Brain	156	175	0	0	1	1	1
137	8	Head	156	75	0	0	1	1	1
138	8	Crop	156	79	1.53301	1	0.48353	1	1
139	8	Midgut	156	116	0	0	1	1	1
140	8	Hindgut	156	63	0	0	1	1	1
141	8	Tubule	156	18	0	0	1	1	1
142	8	Testis	156	1002	0	0	1	1	1
143	8	ACC	156	133	0.903279	1	0.671756	1	1
144	8	TAG	156	55	0	0	1	1	1
145	8	Salivary.Gland	156	93	0	0	1	1	1
146	8	Adult.Fat.Body	156	125	0	0	1	1	1
147	8	Eye	156	142	0	0	1	1	1
148	8	Heart	156	112	0	0	1	1	1
149	8	X1000Highest	156	1000	0.113746	1	0.999812	1	1
150	8	X1000Dif	156	1000	0	0	1	1	1
151	9	Brain	232	175	0	0	1	1	1
152	9	Head	232	75	0	0	1	1	1
153	9	Crop	232	79	0	0	1	1	1
154	9	Midgut	232	116	0	0	1	1	1
155	9	Hindgut	232	63	0	0	1	1	1
156	9	Tubule	232	18	0	0	1	1	1
157	9	Testis	232	1002	0	0	1	1	1
158	9	ACC	232	133	0	0	1	1	1
159	9	TAG	232	55	0	0	1	1	1
160	9	Salivary.Gland	232	93	0	0	1	1	1
161	9	Adult.Fat.Body	232	125	0	0	1	1	1
162	9	Eye	232	142	0	0	1	1	1
163	9	Heart	232	112	0	0	1	1	1
164	9	X1000Highest	232	1000	0.0760283	1	0.999997	1	1
165	9	X1000Dif	232	1000	0	0	1	1	1

## Sheet: 6. Overlap_Tiss_FL
	GeneList	variable	# of genes affected by Larval diet	# of Tissue Specific Genes	Odds ratio	Overlap	P value	FDR	Bonf
1	1	Brain	93	216	1.896	2	0.290273	1	1
2	1	Head	93	106	0	0	1	1	1
3	1	Crop	93	121	1.68073	1	0.45282	1	1
4	1	Midgut	93	151	0	0	1	1	1
5	1	Hindgut	93	87	0	0	1	1	1
6	1	Tubule	93	33	0	0	1	1	1
7	1	Ovary	93	156	1.29878	1	0.540733	1	1
8	1	Thoracico.abdominal.ganglion	93	76	0	0	1	1	1
9	1	Salivary.Gland	93	149	1.36072	1	0.524348	1	1
10	1	Spermatheca..Virgin.	93	130	0	0	1	1	1
11	1	Fat.body	93	161	1.25786	1	0.552094	1	1
12	1	Eye	93	196	1.03017	1	0.624199	1	1
13	1	Heart	93	143	2.88876	2	0.158134	1	1
14	2	Brain	83	216	1.04773	1	0.618196	1	1
15	2	Head	83	106	0	0	1	1	1
16	2	Crop	83	121	0	0	1	1	1
17	2	Midgut	83	151	3.07144	2	0.143953	1	1
18	2	Hindgut	83	87	2.63729	1	0.32055	1	1
19	2	Tubule	83	33	0	0	1	1	1
20	2	Ovary	83	156	0	0	1	1	1
21	2	Thoracico.abdominal.ganglion	83	76	0	0	1	1	1
22	2	Salivary.Gland	83	149	0	0	1	1	1
23	2	Spermatheca..Virgin.	83	130	0	0	1	1	1
24	2	Fat.body	83	161	0	0	1	1	1
25	2	Eye	83	196	0	0	1	1	1
26	2	Heart	83	143	0	0	1	1	1
27	3	Brain	76	216	1.14591	1	0.58583	1	1
28	3	Head	76	106	0	0	1	1	1
29	3	Crop	76	121	0	0	1	1	1
30	3	Midgut	76	151	0	0	1	1	1
31	3	Hindgut	76	87	0	0	1	1	1
32	3	Tubule	76	33	0	0	1	1	1
33	3	Ovary	76	156	1.5946	1	0.47038	1	1
34	3	Thoracico.abdominal.ganglion	76	76	0	0	1	1	1
35	3	Salivary.Gland	76	149	1.67065	1	0.454996	1	1
36	3	Spermatheca..Virgin.	76	130	0	0	1	1	1
37	3	Fat.body	76	161	0	0	1	1	1
38	3	Eye	76	196	0	0	1	1	1
39	3	Heart	76	143	0	0	1	1	1
40	4	Brain	69	216	0	0	1	1	1
41	4	Head	69	106	2.6041	1	0.323959	1	1
42	4	Crop	69	121	0	0	1	1	1
43	4	Midgut	69	151	0	0	1	1	1
44	4	Hindgut	69	87	0	0	1	1	1
45	4	Tubule	69	33	0	0	1	1	1
46	4	Ovary	69	156	0	0	1	1	1
47	4	Thoracico.abdominal.ganglion	69	76	0	0	1	1	1
48	4	Salivary.Gland	69	149	0	0	1	1	1
49	4	Spermatheca..Virgin.	69	130	0	0	1	1	1
50	4	Fat.body	69	161	0	0	1	1	1
51	4	Eye	69	196	1.39549	1	0.515995	1	1
52	4	Heart	69	143	0	0	1	1	1

## Sheet: 7. Overlap_Tiss_MLA
	GeneList	variable	# of genes affected by Larval diet	# of Tissue Specific Genes	Odds ratio	Overlap	P value	FDR	Bonf
1	1	Brain	20	175	0	0	1	1	1
2	1	Head	20	75	0	0	1	1	1
3	1	Crop	20	79	0	0	1	1	1
4	1	Midgut	20	116	0	0	1	1	1
5	1	Hindgut	20	63	0	0	1	1	1
6	1	Tubule	20	18	0	0	1	1	1
7	1	Testis	20	1002	0	0	1	1	1
8	1	ACC	20	133	0	0	1	1	1
9	1	TAG	20	55	0	0	1	1	1
10	1	Salivary.Gland	20	93	0	0	1	1	1
11	1	Adult.Fat.Body	20	125	0	0	1	1	1
12	1	Eye	20	142	0	0	1	1	1
13	1	Heart	20	112	0	0	1	1	1
14	1	X1000Highest	20	1000	0.935148	1	0.665659	1	1
15	1	X1000Dif	20	1000	0	0	1	1	1
16	2	Brain	32	175	0	0	1	1	1
17	2	Head	32	75	0	0	1	1	1
18	2	Crop	32	79	0	0	1	1	1
19	2	Midgut	32	116	0	0	1	1	1
20	2	Hindgut	32	63	0	0	1	1	1
21	2	Tubule	32	18	0	0	1	1	1
22	2	Testis	32	1002	1.18245	2	0.515537	1	1
23	2	ACC	32	133	0	0	1	1	1
24	2	TAG	32	55	0	0	1	1	1
25	2	Salivary.Gland	32	93	0	0	1	1	1
26	2	Adult.Fat.Body	32	125	4.84085	1	0.192658	1	1
27	2	Eye	32	142	8.85228	2	0.024307	1	1
28	2	Heart	32	112	0	0	1	1	1
29	2	X1000Highest	32	1000	0	0	1	1	1
30	2	X1000Dif	32	1000	0.572769	1	0.826838	1	1
31	3	Brain	21	175	0	0	1	1	1
32	3	Head	21	75	0	0	1	1	1
33	3	Crop	21	79	0	0	1	1	1
34	3	Midgut	21	116	0	0	1	1	1
35	3	Hindgut	21	63	0	0	1	1	1
36	3	Tubule	21	18	0	0	1	1	1
37	3	Testis	21	1002	0	0	1	1	1
38	3	ACC	21	133	0	0	1	1	1
39	3	TAG	21	55	0	0	1	1	1
40	3	Salivary.Gland	21	93	0	0	1	1	1
41	3	Adult.Fat.Body	21	125	0	0	1	1	1
42	3	Eye	21	142	0	0	1	1	1
43	3	Heart	21	112	0	0	1	1	1
44	3	X1000Highest	21	1000	0	0	1	1	1
45	3	X1000Dif	21	1000	0	0	1	1	1
46	4	Brain	20	175	0	0	1	1	1
47	4	Head	20	75	0	0	1	1	1
48	4	Crop	20	79	0	0	1	1	1
49	4	Midgut	20	116	0	0	1	1	1
50	4	Hindgut	20	63	0	0	1	1	1
51	4	Tubule	20	18	0	0	1	1	1
52	4	Testis	20	1002	0.933175	1	0.666411	1	1
53	4	ACC	20	133	0	0	1	1	1
54	4	TAG	20	55	0	0	1	1	1
55	4	Salivary.Gland	20	93	0	0	1	1	1
56	4	Adult.Fat.Body	20	125	0	0	1	1	1
57	4	Eye	20	142	0	0	1	1	1
58	4	Heart	20	112	0	0	1	1	1
59	4	X1000Highest	20	1000	0	0	1	1	1
60	4	X1000Dif	20	1000	0	0	1	1	1
61	5	Brain	27	175	0	0	1	1	1
62	5	Head	27	75	0	0	1	1	1
63	5	Crop	27	79	0	0	1	1	1
64	5	Midgut	27	116	0	0	1	1	1
65	5	Hindgut	27	63	0	0	1	1	1
66	5	Tubule	27	18	0	0	1	1	1
67	5	Testis	27	1002	0	0	1	1	1
68	5	ACC	27	133	0	0	1	1	1
69	5	TAG	27	55	0	0	1	1	1
70	5	Salivary.Gland	27	93	0	0	1	1	1
71	5	Adult.Fat.Body	27	125	0	0	1	1	1
72	5	Eye	27	142	0	0	1	1	1
73	5	Heart	27	112	0	0	1	1	1
74	5	X1000Highest	27	1000	0	0	1	1	1
75	5	X1000Dif	27	1000	0	0	1	1	1
76	6	Brain	20	175	0	0	1	1	1
77	6	Head	20	75	0	0	1	1	1
78	6	Crop	20	79	0	0	1	1	1
79	6	Midgut	20	116	0	0	1	1	1
80	6	Hindgut	20	63	0	0	1	1	1
81	6	Tubule	20	18	0	0	1	1	1
82	6	Testis	20	1002	0	0	1	1	1
83	6	ACC	20	133	0	0	1	1	1
84	6	TAG	20	55	0	0	1	1	1
85	6	Salivary.Gland	20	93	0	0	1	1	1
86	6	Adult.Fat.Body	20	125	0	0	1	1	1
87	6	Eye	20	142	0	0	1	1	1
88	6	Heart	20	112	0	0	1	1	1
89	6	X1000Highest	20	1000	0	0	1	1	1
90	6	X1000Dif	20	1000	0	0	1	1	1

## Sheet: 8. Overlap_Tiss_FLA
	GeneList	variable	# of genes affected by Larval diet	# of Tissue Specific Genes	Odds ratio	Overlap	P value	FDR	Bonf
1	1	Brain	116	216	1.51156	2	0.386548	1	1
2	1	Head	116	106	3.12865	2	0.139659	1	1
3	1	Crop	116	121	2.73206	2	0.172013	1	1
4	1	Midgut	116	151	1.07261	1	0.609337	1	1
5	1	Hindgut	116	87	0	0	1	1	1
6	1	Tubule	116	33	0	0	1	1	1
7	1	Ovary	116	156	0	0	1	1	1
8	1	Thoracico.abdominal.ganglion	116	76	0	0	1	1	1
9	1	Salivary.Gland	116	149	2.20838	2	0.234947	1	1
10	1	Spermatheca..Virgin.	116	130	2.53884	2	0.191972	1	1
11	1	Fat.body	116	161	0	0	1	1	1
12	1	Eye	116	196	0.823107	1	0.705211	1	1
13	1	Heart	116	143	1.13355	1	0.589312	1	1
14	2	Brain	406	216	0	0	1	1	1
15	2	Head	406	106	0.869151	2	0.671624	1	1
16	2	Crop	406	121	0.375383	1	0.929681	1	1
17	2	Midgut	406	151	0.605168	2	0.841459	1	1
18	2	Hindgut	406	87	0	0	1	1	1
19	2	Tubule	406	33	0	0	1	1	1
20	2	Ovary	406	156	0	0	1	1	1
21	2	Thoracico.abdominal.ganglion	406	76	1.22349	2	0.491803	1	1
22	2	Salivary.Gland	406	149	0	0	1	1	1
23	2	Spermatheca..Virgin.	406	130	0	0	1	1	1
24	2	Fat.body	406	161	0	0	1	1	1
25	2	Eye	406	196	0.23004	1	0.986552	1	1
26	2	Heart	406	143	0	0	1	1	1
27	3	Brain	248	216	0	0	1	1	1
28	3	Head	248	106	0	0	1	1	1
29	3	Crop	248	121	0.620829	1	0.801043	1	1
30	3	Midgut	248	151	0	0	1	1	1
31	3	Hindgut	248	87	0	0	1	1	1
32	3	Tubule	248	33	0	0	1	1	1
33	3	Ovary	248	156	2.50301	5	0.0563445	1	1
34	3	Thoracico.abdominal.ganglion	248	76	0	0	1	1	1
35	3	Salivary.Gland	248	149	0	0	1	1	1
36	3	Spermatheca..Virgin.	248	130	0	0	1	1	1
37	3	Fat.body	248	161	0	0	1	1	1
38	3	Eye	248	196	0	0	1	1	1
39	3	Heart	248	143	0	0	1	1	1

## Sheet: 9. Overlap_Tiss_MLT
	GeneList	variable	# of genes affected by Larval diet	# of Tissue Specific Genes	Odds ratio	Overlap	P value	FDR	Bonf
1	1	Brain	64	175	3.45508	2	0.119967	1	1
2	1	Head	64	75	0	0	1	1	1
3	1	Crop	64	79	0	0	1	1	1
4	1	Midgut	64	116	2.56569	1	0.327964	1	1
5	1	Hindgut	64	63	4.7717	1	0.193899	1	1
6	1	Tubule	64	18	0	0	1	1	1
7	1	Testis	64	1002	0	0	1	1	1
8	1	ACC	64	133	4.57255	2	0.0756139	1	1
9	1	TAG	64	55	0	0	1	1	1
10	1	Salivary.Gland	64	93	0	0	1	1	1
11	1	Adult.Fat.Body	64	125	4.87201	2	0.0679092	1	1
12	1	Eye	64	142	2.08972	1	0.38545	1	1
13	1	Heart	64	112	0	0	1	1	1
14	1	X1000Highest	64	1000	0	0	1	1	1
15	1	X1000Dif	64	1000	0	0	1	1	1
16	2	Brain	35	175	0	0	1	1	1
17	2	Head	35	75	0	0	1	1	1
18	2	Crop	35	79	0	0	1	1	1
19	2	Midgut	35	116	9.8943	2	0.0197287	1	1
20	2	Hindgut	35	63	0	0	1	1	1
21	2	Tubule	35	18	0	0	1	1	1
22	2	Testis	35	1002	0.52104	1	0.853689	1	1
23	2	ACC	35	133	0	0	1	1	1
24	2	TAG	35	55	0	0	1	1	1
25	2	Salivary.Gland	35	93	0	0	1	1	1
26	2	Adult.Fat.Body	35	125	0	0	1	1	1
27	2	Eye	35	142	0	0	1	1	1
28	2	Heart	35	112	0	0	1	1	1
29	2	X1000Highest	35	1000	0	0	1	1	1
30	2	X1000Dif	35	1000	0	0	1	1	1
31	3	Brain	101	175	0	0	1	1	1
32	3	Head	101	75	0	0	1	1	1
33	3	Crop	101	79	0	0	1	1	1
34	3	Midgut	101	116	0	0	1	1	1
35	3	Hindgut	101	63	0	0	1	1	1
36	3	Tubule	101	18	0	0	1	1	1
37	3	Testis	101	1002	0	0	1	1	1
38	3	ACC	101	133	0	0	1	1	1
39	3	TAG	101	55	0	0	1	1	1
40	3	Salivary.Gland	101	93	0	0	1	1	1
41	3	Adult.Fat.Body	101	125	0	0	1	1	1
42	3	Eye	101	142	0	0	1	1	1
43	3	Heart	101	112	0	0	1	1	1
44	3	X1000Highest	101	1000	1.12298	6	0.452566	1	1
45	3	X1000Dif	101	1000	0	0	1	1	1
46	4	Brain	40	175	0	0	1	1	1
47	4	Head	40	75	0	0	1	1	1
48	4	Crop	40	79	0	0	1	1	1
49	4	Midgut	40	116	0	0	1	1	1
50	4	Hindgut	40	63	0	0	1	1	1
51	4	Tubule	40	18	28.1919	1	0.0376908	1	1
52	4	Testis	40	1002	0	0	1	1	1
53	4	ACC	40	133	0	0	1	1	1
54	4	TAG	40	55	0	0	1	1	1
55	4	Salivary.Gland	40	93	0	0	1	1	1
56	4	Adult.Fat.Body	40	125	0	0	1	1	1
57	4	Eye	40	142	3.37981	1	0.262209	1	1
58	4	Heart	40	112	0	0	1	1	1
59	4	X1000Highest	40	1000	0	0	1	1	1
60	4	X1000Dif	40	1000	0	0	1	1	1

## Sheet: 10. Overlap_Tiss_FLT
	GeneList	variable	# of genes affected by Larval diet	# of Tissue Specific Genes	Odds ratio	Overlap	P value	FDR	Bonf
1	1	Brain	33	216	0	0	1	1	1
2	1	Head	33	106	0	0	1	1	1
3	1	Crop	33	121	4.84665	1	0.192341	1	1
4	1	Midgut	33	151	0	0	1	1	1
5	1	Hindgut	33	87	0	0	1	1	1
6	1	Tubule	33	33	0	0	1	1	1
7	1	Ovary	33	156	0	0	1	1	1
8	1	Thoracico.abdominal.ganglion	33	76	0	0	1	1	1
9	1	Salivary.Gland	33	149	3.92424	1	0.231447	1	1
10	1	Spermatheca..Virgin.	33	130	0	0	1	1	1
11	1	Fat.body	33	161	3.62793	1	0.247638	1	1
12	1	Eye	33	196	0	0	1	1	1
13	1	Heart	33	143	0	0	1	1	1
14	2	Brain	41	216	0	0	1	1	1
15	2	Head	41	106	0	0	1	1	1
16	2	Crop	41	121	0	0	1	1	1
17	2	Midgut	41	151	0	0	1	1	1
18	2	Hindgut	41	87	0	0	1	1	1
19	2	Tubule	41	33	0	0	1	1	1
20	2	Ovary	41	156	0	0	1	1	1
21	2	Thoracico.abdominal.ganglion	41	76	0	0	1	1	1
22	2	Salivary.Gland	41	149	0	0	1	1	1
23	2	Spermatheca..Virgin.	41	130	0	0	1	1	1
24	2	Fat.body	41	161	0	0	1	1	1
25	2	Eye	41	196	2.37575	1	0.350054	1	1
26	2	Heart	41	143	0	0	1	1	1
27	3	Brain	38	216	0	0	1	1	1
28	3	Head	38	106	0	0	1	1	1
29	3	Crop	38	121	0	0	1	1	1
30	3	Midgut	38	151	3.3475	1	0.264539	1	1
31	3	Hindgut	38	87	0	0	1	1	1
32	3	Tubule	38	33	0	0	1	1	1
33	3	Ovary	38	156	0	0	1	1	1
34	3	Thoracico.abdominal.ganglion	38	76	0	0	1	1	1
35	3	Salivary.Gland	38	149	0	0	1	1	1
36	3	Spermatheca..Virgin.	38	130	0	0	1	1	1
37	3	Fat.body	38	161	0	0	1	1	1
38	3	Eye	38	196	0	0	1	1	1
39	3	Heart	38	143	0	0	1	1	1
40	4	Brain	16	216	0	0	1	1	1
41	4	Head	16	106	0	0	1	1	1
42	4	Crop	16	121	0	0	1	1	1
43	4	Midgut	16	151	0	0	1	1	1
44	4	Hindgut	16	87	0	0	1	1	1
45	4	Tubule	16	33	0	0	1	1	1
46	4	Ovary	16	156	0	0	1	1	1
47	4	Thoracico.abdominal.ganglion	16	76	0	0	1	1	1
48	4	Salivary.Gland	16	149	0	0	1	1	1
49	4	Spermatheca..Virgin.	16	130	0	0	1	1	1
50	4	Fat.body	16	161	0	0	1	1	1
51	4	Eye	16	196	0	0	1	1	1
52	4	Heart	16	143	0	0	1	1	1
53	5	Brain	42	216	2.09994	1	0.385341	1	1
54	5	Head	42	106	0	0	1	1	1
55	5	Crop	42	121	0	0	1	1	1
56	5	Midgut	42	151	0	0	1	1	1
57	5	Hindgut	42	87	0	0	1	1	1
58	5	Tubule	42	33	0	0	1	1	1
59	5	Ovary	42	156	0	0	1	1	1
60	5	Thoracico.abdominal.ganglion	42	76	0	0	1	1	1
61	5	Salivary.Gland	42	149	0	0	1	1	1
62	5	Spermatheca..Virgin.	42	130	0	0	1	1	1
63	5	Fat.body	42	161	2.83001	1	0.303875	1	1
64	5	Eye	42	196	0	0	1	1	1
65	5	Heart	42	143	0	0	1	1	1

[truncated: 2 more sheets: 11. Overlap_Tiss_MLTA, 12. Overlap_Tiss_FLTA]
